# Supplementary material for: A New Tetracyclic Bromopyrrole-Imidazole Derivative through Direct Chemical Diversification of Substances Present in Natural Product Extract from Marine Sponge Petrosia (Strongylophora) sp
Source: Molecules. 2022 Dec 24;28(1):143. doi: 10.3390/molecules28010143 (PMC9821877; doi:10.3390/molecules28010143)
Supplement: Supplementary file 1 [file molecules-28-00143-s001.zip]

Archive with 1 entries (1 files):
- molecules-2074933-supplementary.pdf
